# Supplementary material for: Full Soft Capacitive Omnidirectional Tactile Sensor Based on Micro-Spines Electrode and Hemispheric Dielectric Structure
Source: Biosensors (Basel). 2022 Jul 10;12(7):506. doi: 10.3390/bios12070506 (PMC9313071; doi:10.3390/bios12070506)
Supplement: Supplementary file 1 [file biosensors-12-00506-s001.zip]

Archive with 1 entries (1 files):
- biosensors-1780382-supplementary.pdf
